# Supplementary material for: CCNE1 and E2F1 Partially Suppress G1 Phase Arrest Caused by Spliceostatin A Treatment
Source: Int J Mol Sci. 2021 Oct 27;22(21):11623. doi: 10.3390/ijms222111623 (PMC8584075; doi:10.3390/ijms222111623)
Supplement: Supplementary file 1 [file ijms-22-11623-s001.zip]

Archive with 1 entries (1 files):
- ijms-1414137-supplementary.pdf
